# Supplementary material for: Aphids acquired symbiotic genes via lateral gene transfer
Source: BMC Biol. 2009 Mar 10;7:12. doi: 10.1186/1741-7007-7-12 (PMC2662799; doi:10.1186/1741-7007-7-12)
Supplement: Additional file 1 — Table S1. Primers used for cloning the aphid ldcA and rlpA [file 1741-7007-7-12-S1.xls]

## Sheet: Sheet1
Supplementary Table 1
Primers used for cloning the aphid ldcA and rlpA
Primer name	Sequence
Ap_ldcA_14F	CCTACTGTCGGTTACTCACTATTG
Ap_ldcA_201F	GTGGAAATCGGGAACAACAGG
Ap_ldcA_221R	CCTGTTGTTCCCGATTTCCAC
Ap_ldcA_482F	TATGATACCGTACCTGGAGGCGTT
Ap_ldcA_505R	AACGCCTCCAGGTACGGTATCATA
Ap_ldcA_604F	CGTCGCCGGACGACCACCTGATGG
Ap_ldcA_627R	CCATCAGGTGGTCGTCCGGCGACG
Ap_ldcA_862R	GCTGCTTGGTCAAGTGGTAC
Ap_ldcA_883R	GCGCCTACACCTACAGACTA
Ap_ldcA_932R	GGTACATAGCATGCCTCGTG
Ap_ldcA_966R	GTAAGGACCATGTATCCATCGG
Ap_ldcA_1127R	GTCTTAATCACGCAGCACATGGG
Ap_rlpA_99F	CTACTGTTGTTTGGGCCAAGC
Ap_rlpA_847R	ATTGAACCGGCAAGTCGCGA
